# Supplementary material for: Climate change impact on seaweed meadow distribution in the North Atlantic rocky intertidal
Source: Ecol Evol. 2013 Apr 12;3(5):1356–73. doi: 10.1002/ece3.541 (PMC3678489; doi:10.1002/ece3.541)
Supplement: Supplementary file 7 [file ece30003-1356-SD7.txt]

Literature references
1. Fucus vesiculosus
Ba¨cka¨ck S & Ruuskanen A (2000). Distribution and maximum growth depth
of Fucus vesiculosus along the Gulf of Finland. Marine Biology, 136,
303–307.
Eriksson BK & Johansson G (2003). Sedimentation reduces recruitment
success of Fucus vesiculosus (Phaeophyceae) in the Baltic Sea. European
Journal of Phycology, 38, 217–222.
Germain P, Leclerc G, & Simon S (1995). Transfer of polonium-210 in
Mytilus edulis (L.) and Fucus vesiculosus (L.) from the Baie de Seine
(Channel coast of France). Science of the Total Environment, 164, 109–
123.
Guillaumont B, Callens L, & Dion P (1993). Spatial distribution and quan-
tification of Fucus species and Ascophyllum nodosum beds in intertidal
zones using spot imagery. Hydrobiologia, 261, 297–305.
Haroun RJ, Gil-Rodr´ıguez MC, Castro JD, & Reine WFP (2002). A check-
list of the marine plants from the Canary Islands (Central Eastern At-
lantic Ocean). Botanica Marina, 45, 139–169.
Malavenda SV & Voskoboinikov GM (2009). Influence of abiotic factors
on the structure of the population of the brown alga Fucus vesiculosus
in East Murman (Barents Sea). Russian Journal of Marine Biology, 35,
132–137.
Malm T & Kautsky L (2003). Dierences in life-history characteristics are
consistent with the vertical distribution pattern of Fucus serratus and
Fucus vesiculosus (Fucales, Phaeophyceae) in the central Baltic Sea.
Journal of Phycology, 39, 880–887.
Perrin C, Daguin C, Van De Vliet M, Engel CR, Pearson GA, & Serrao
EA (2007). Implications of mating system for genetic diversity of sister
algal species: Fucus spiralis and Fucus vesiculosus (Heterokontophyta,
Phaeophyceae). European Journal of Phycology, 42, 219–230.
Ruuskanen A, Back S, & Reitalu T (1999). A comparison of two carto-
graphic exposure methods using Fucus vesiculosus as an indicator. Marine
Biology, 134, 139–145.
Serra˜oa˜o EA, Kautsky L, & Brawley SH (1996). Distributional success of the
marine seaweed Fucus vesiculosus L. in the brackish Baltic Sea corre-
lates with osmotic capabilities of Baltic gametes. Oecologia, 107, 1–12.
Torn K, Krause-Jensen D, & Martin G (2006). Present and past depth dis-
tribution of bladderwrack (Fucus vesiculosus) in the Baltic Sea. Aquatic
Botany, 84, 53–62.2. Fucus serratus
Arrontes J (2002). Mechanisms of range expansion in the intertidal brown
alga Fucus serratus in northern Spain. Marine Biology, 141, 1059–1067.
Arrontes J (1993). The nature of the distributional boundary of Fucus ser-
ratus on the north shore of Spain. Marine Ecology Progress Series, 93,
183–193.
Brawley SH et al. (2009). Historical invasions of the intertidal zone of At-
lantic North America associated with distinctive patterns of trade and
emigration. Proceedings of the National Academy of Sciences, 106, 8239–
8244.
Coyer JA et al. (2011). Genomic scans detect signatures of selection along a
salinity gradient in populations of the intertidal seaweed Fucus serratus
on a 12 km scale. Marine Genomics, 4, 41–49.
Hardy FG & Guiry MDR (2003). A Check-list and Atlas of the Seaweeds
of Britain and Ireland. British Phycological Society London.
Ingolfsson A (2008). The invasion of the intertidal canopy-forming alga
Fucus serratus L. to southwestern Iceland: Possible community e ects.
Estuarine Coastal and Shelf Science, 77, 484–490.
Malm T & Kautsky L (2003). Dierences in life-history characteristics are
consistent with the vertical distribution pattern of Fucus serratus and
Fucus vesiculosus (Fucales, Phaeophyceae) in the central Baltic Sea.
Journal of Phycology, 39, 880–887.
Malm T, Kautsky L, & Engkvist R (2001). Reproduction, recruitment and
geographical distribution of Fucus serratus L. in the Baltic Sea. English.
Botanica Marina, 44, 101–108.
Metelsty AA & Frolov AA (2008). A comprehensive coastal expedition
among bays and gulfs of Kolsky peninsula. News of IPY. International
polar year 2007/08 in the Russian Federation and around the world, 19–
21.
Pearson GA, Lago-Leston A, & Mota C (2009). Frayed at the edges: selec-
tive pressure and adaptive response to abiotic stressors are mismatched
in low diversity edge populations. Journal of Ecology, 97, 450–462.3. Ascophyllum nodosum
Åberg P (1992). A demographic study of two populations of the seaweed
Ascophyllum nodosum. Ecology, 73, 1473–1487.
Ang PO, Sharp GJ, & Semple RE (1993). Changes in the population struc-
ture of Ascophyllum nodosum (L.) Le Jolis due to mechanical harvest-
ing. Hydrobiologia, 260–261, 321–326.
Arau´jou´jo R, Serra˜oa˜o EA, Sousa-Pinto I, & Åberg P (2011). Phenotypic dif-
ferentiation at southern limit borders: The case study of two fucoid
macroalgal species with dierent life-history traits. Journal of Phycol-
ogy, 47, 451–462.
Arau´jou´jo R, Vaselli S, Almeida M, Serrao E, & Sousa-Pinto I (2009). Ef-
fects of disturbance on marginal populations: human trampling on Asco-
phyllum nodosum assemblages at its southern distribution limit. Marine
Ecology Progress Series, 378, 81–92.
Cho GY, Lee SH, & Boo SM (2004). A new brown algal order, Ishigeales
(Phaeophyceae), established on the basis of plastid protein coding rbcL,
psaA, and psbA region comparisons. Journal of Phycology, 40, 921–
936.
Chopin T, Marquis PA, & Belyea EP (1996). Seasonal dynamics of phos-
phorus and nitrogen contents in the brown alga Ascophyllum nodusum
(L) Le Jolis, and its associated species Polysiphonia lanosa (L.) Tandy
and Pilayella littoralis (L.) Kjellman, from the Bay of Fundy, Canada.
Botanica Marina, 39, 543–552.
Gollety C, Thiebaut E, & Davoult D (2011). Characteristics of the Asco-
phyllum nodosum stands and their associated diversity along the coast
of Brittany, France. Journal of the Marine Biological Association of the
United Kingdom, 91, 569–577.
Guillaumont B, Callens L, & Dion P (1993). Spatial distribution and quan-
tification of Fucus species and Ascophyllum nodosum beds in intertidal
zones using spot imagery. Hydrobiologia, 261, 297–305.Datasets accessed through GBIF
1. Botanical Museum, Copenhagen, the Phycology Herbarium
2. Botanical Garden and Museum, the Algae Collection from Denmark, Faroe
Islands and Iceland
3. The Seaweeds of Ireland dataset, held by the National Biodiversity Data
Centre, www. biodiversityireland.ie
4. British Phycological Society, Seaweed data for Great Britain and Ireland
5. The Rocky Shore Macroalgae dataset, held by the National Biodiversity
Data Centre, www.biodiversityireland.ie
6. Joint Nature Conservation Committee, Marine Nature Conservation Review
MNCR and associated benthic marine data held and managed by JNCC
7. Scottish Natural Heritage - Marine Nature Conservation Review MNCR
and associated benthic marine data held and managed by Scottish Natural
Heritage
8. Marine Conservation Society, Seasearch Marine Surveys,
9. Countryside Council for Wales - Littoral Marine data from Countryside
Council for Wales (CCW) Technical Support (Research & Monitoring) Con-
tracts, Wales
10. Natural England, Marine Nature Conservation Review (MNCR) and asso-
ciated benthic marine data held and managed by English Nature
11. North & East Yorkshire Ecological Data Centre, Non-sensitive Records
from all taxonomic groups
12. Schatzinsel Norderney, GEO-Tag der Artenvielfalt
13. Artenvielfalt der Nordsee - Helgoland, GEO-Tag der Artenvielfalt
14. Wangerooge, GEO-Tag der Artenvielfalt
15. Artenvielfalt der Nordsee - Sylt, GEO-Tag der Artenvielfalt
16. Wattenmeer-Safari (Wurster Watt), GEO-Tag der Artenvielfalt
17. Gesamtartenliste Bremerhaven Helgoland und Sylt, GEO-Tag der Arten-
vielfalt18. Artenvielfalt der Nordsee - Bremerhaven Dorum-Neufeld
19. Tauchen und Meer, GEO-Tag der Artenvielfalt
20. Real Jardin Botanico Madrid: MA-Algae, http://www.rjb.csic.es/herbario/crypto/crypcond.htm
21. Algae S
22. Universidad de Ma´laga´laga: MGC-Algae, http://webdeptos.uma.es/BiolVeg/04Her/00Hherb/01herb.html
23. Universidad de Oviedo. Departamento de Biologı´aı´a de Organismos y Sis-
temas: FCO-Algae, http://www.uniovi.es/BOS/Herbario/FCO.htm
24. Herbario del Departamento de Biologı´aı´a Vegetal (Bota´nica)a´nica) de la Universi-
dad de La Laguna; Tenerife (TFC)
25. CONN
26. Cumbria Biodiversity Data Centre - Norman and Florence Hammond records,
Seawatch and coastal survey records
27. The Norwegian Species Observation Service held by the Norwegian Biodi-
versity Information Centre, www.artsdatabanken.no
28. AWI-Herbarium Marine Macroalgae
29. Algae Specimens, Agder naturmuseum (KMN)
30. Artdata
31. Algae Norwegian College of Fishery ScienceDatasets accessed through OBIS
1. Rapid Assessment Surveys of Native and Introduced Marine Organisms in
the Northeast United States, Staten Island New York to Eastport Maine
2. Eelgrass Community across an eutrophication gradient in New Brunswick
and Prince Edward Island, Canada
3. BioMar - Ireland: benthic marine species survey
4. Intertidal rocky shore assemblages in Portugal
5. ICES contaminants and biological eects
6. Checklist of benthic marine algae and cyanobacteria of northern Portugal
7. Marine Life List of Ireland
8. Macroalgal communities of intertidal rock pools in Portugal
9. Coastal Habitat Invasives Monitoring Program
