# Supplementary material for: Climate change impact on seaweed meadow distribution in the North Atlantic rocky intertidal
Source: Ecol Evol. 2013 Apr 12;3(5):1356–73. doi: 10.1002/ece3.541 (PMC3678489; doi:10.1002/ece3.541)
Supplement: Supplementary file 8 [file ece30003-1356-SD8.txt]

(a) 1999
(b) 2010
